# Supplementary material for: Age-related matrix stiffening epigenetically regulates α-Klotho expression and compromises chondrocyte integrity
Source: Nat Commun. 2023 Jan 10;14:18. doi: 10.1038/s41467-022-35359-2 (PMC9832042; doi:10.1038/s41467-022-35359-2)
Supplement: Supplementary file 3 — Source Data [file 41467_2022_35359_MOESM3_ESM.xlsx]

## Sheet: Figure1A
Group	OARSI score
Male_Young	1
Male_Young	12
Male_Young	4
Male_Young	1.5
Male_Young	3
Male_Young	1.5
Male_Young	1
Male_Young	4
Male_Young	4
Male_Young	1
Male_Middle-aged	5
Male_Middle-aged	5
Male_Middle-aged	7.5
Male_Middle-aged	10
Male_Middle-aged	9
Male_Middle-aged	9
Male_Middle-aged	10
Male_Aged	4
Male_Aged	10
Male_Aged	7.5
Male_Aged	12
Male_Aged	10
Male_Aged	18
Male_Aged	4
Male_Aged	10
Male_Aged	22
Male_Aged	20
Female_Young	6
Female_Young	1
Female_Young	2
Female_Young	1
Female_Young	2
Female_Young	1
Female_Young	1
Female_Young	1
Female_Young	0
Female_Young	1
Female_Middle-aged	6
Female_Middle-aged	4.5
Female_Middle-aged	8
Female_Middle-aged	8
Female_Middle-aged	7
Female_Middle-aged	5
Female_Middle-aged	7.5
Female_Middle-aged	3
Female_Middle-aged	2.5
Female_Aged	7.5
Female_Aged	4
Female_Aged	8
Female_Aged	6
Female_Aged	16
Female_Aged	2
Female_Aged	10
Female_Aged	2
Female_Aged	2
Female_Aged	3

## Sheet: Figure2A
Group	α-Klotho fluorescence intensity (AU)
Male_Aged	12800.2
Male_Aged	1471.45
Male_Aged	15136.6
Male_Aged	14491.9
Male_Aged	10246.8
Male_Middle-aged	22571.8
Male_Middle-aged	16433.9
Male_Middle-aged	14808.4
Male_Middle-aged	7449.93
Male_Middle-aged	18347.3
Male_Young	27292.1
Male_Young	23569.5
Male_Young	26855.6
Male_Young	17945.4
Male_Young	17778.1
Female_Aged	19440.1
Female_Aged	7958.59
Female_Aged	12701.2
Female_Aged	28814.1
Female_Aged	6428.56
Female_Middle-aged	17060.3
Female_Middle-aged	17942.7
Female_Middle-aged	13366.8
Female_Middle-aged	27040
Female_Middle-aged	8691.94
Female_Young	38542.7
Female_Young	28343.4
Female_Young	22716.8
Female_Young	17281.7
Female_Young	28528.7

## Sheet: Figure2B
Group	α-Klotho fluorescence intensity (AU)
Male_Young	41345.9
Male_Young	53049.2
Male_Young	86782.5
Male_Young	192205
Male_Young	146536
Male_Aged	12177.3
Male_Aged	20949
Male_Aged	2069
Male_Aged	105.5
Male_Aged	5549.29
Male_Aged	110.833
Female_Young	198825
Female_Young	11295.6
Female_Aged	36863.5

## Sheet: Figure2C
Group	OARSI score
Male_Young_Wild	1
Male_Young_Wild	1
Male_Young_Wild	2
Male_Young_Wild	1
Male_Young_Wild	2
Male_Young_HET	2
Male_Young_HET	0
Male_Young_HET	6
Male_Young_HET	8
Male_Young_HET	6
Male_Middle-aged_Wild	1
Male_Middle-aged_Wild	1
Male_Middle-aged_Wild	0
Male_Middle-aged_Wild	2
Male_Middle-aged_Wild	3
Male_Middle-aged_HET	12
Male_Middle-aged_HET	4
Male_Middle-aged_HET	7
Female_Young_Wild	2
Female_Young_Wild	0
Female_Young_Wild	0
Female_Young_HET	2
Female_Young_HET	4
Female_Young_HET	0
Female_Young_HET	1
Female_Young_HET	1
Female_Middle-aged_Wild	1
Female_Middle-aged_Wild	0
Female_Middle-aged_Wild	0
Female_Middle-aged_Wild	1
Female_Middle-aged_Wild	2
Female_Middle-aged_HET	4
Female_Middle-aged_HET	0
Female_Middle-aged_HET	4
Female_Middle-aged_HET	1
Female_Middle-aged_HET	1

## Sheet: Figure3B
Group	Protein abundance Lamin A/C	Protein abundance Lamin B2
Male_Young	17176.3	5156.6
Male_Young	17532.4	4665
Male_Young	15370.1	4862.8
Male_Young	18317	5039.9
Male_Young	13869.2	4828
Male_Middle-aged	24007.3	6907.8
Male_Middle-aged	19782.8	5681.3
Male_Middle-aged	19008.5	6274.2
Male_Middle-aged	24770	6646.7
Male_Middle-aged	21075.3	6655
Male_Aged	25365.4	7010.4
Male_Aged	25549.1	7735.1
Male_Aged	16957.6	5702.4
Male_Aged	30315.7	8620.7
Male_Aged	25396.1	7283.4
Female_Young	16477.5	3388.6
Female_Young	21750.4	3752.3
Female_Young	19615	3814.9
Female_Young	23978.3	3904.9
Female_Young	17109.5	3556.9
Female_Middle-aged	21215.1	3992.6
Female_Middle-aged	25798.6	3734.3
Female_Middle-aged	22237.5	4666.2
Female_Middle-aged	18669.1	3682.9
Female_Middle-aged	20076	4322.6
Female_aged	23750	4055.2
Female_aged	22900.3	5680
Female_aged	16192.2	4000.3
Female_aged	27900	5375.4
Female_aged	18337.4	3989.3

## Sheet: Figure3E
Group	PC1	PC2
Male_Aged	4.02472	-0.524835
Male_Aged	5.44253	2.70125
Male_Aged	5.0497	-0.318461
Male_Aged	4.27202	1.49418
Male_Aged	2.1217	0.100569
Male_Middle-aged	-4.87913	1.10576
Male_Middle-aged	1.20159	-0.285798
Male_Middle-aged	3.81484	-0.696705
Male_Middle-aged	2.10801	-2.07069
Male_Middle-aged	-2.47745	8.32966
Male_Young	-7.68568	-2.17299
Male_Young	-8.94274	0.0307597
Male_Young	-1.34499	-1.1182
Male_Young	2.54124	-4.70003
Male_Young	-5.24635	-1.87446

## Sheet: Figure3F
Variables	Sample	Z-score
AreaShape_Eccentricity	Male_Aged_1	0.434027
AreaShape_MaximumRadius	Male_Aged_1	-0.785973
AreaShape_MeanRadius	Male_Aged_1	-0.700835
AreaShape_MedianRadius	Male_Aged_1	-0.649854
AreaShape_MinorAxisLength	Male_Aged_1	-0.555684
AreaShape_Solidity	Male_Aged_1	-0.862461
AreaShape_Zernike_0_0	Male_Aged_1	-0.530612
AreaShape_Zernike_4_4	Male_Aged_1	1.09137
AreaShape_Zernike_6_6	Male_Aged_1	0.710421
AreaShape_Zernike_8_8	Male_Aged_1	0.662085
AreaShape_Eccentricity	Male_Aged_2	1.30016
AreaShape_MaximumRadius	Male_Aged_2	-0.834678
AreaShape_MeanRadius	Male_Aged_2	-0.79356
AreaShape_MedianRadius	Male_Aged_2	-0.753208
AreaShape_MinorAxisLength	Male_Aged_2	-0.882254
AreaShape_Solidity	Male_Aged_2	-1.02507
AreaShape_Zernike_0_0	Male_Aged_2	-1.41798
AreaShape_Zernike_4_4	Male_Aged_2	1.44987
AreaShape_Zernike_6_6	Male_Aged_2	1.27859
AreaShape_Zernike_8_8	Male_Aged_2	1.05036
AreaShape_Eccentricity	Male_Aged_3	0.844264
AreaShape_MaximumRadius	Male_Aged_3	-1.08573
AreaShape_MeanRadius	Male_Aged_3	-1.10796
AreaShape_MedianRadius	Male_Aged_3	-1.09907
AreaShape_MinorAxisLength	Male_Aged_3	-1.1957
AreaShape_Solidity	Male_Aged_3	0.0133934
AreaShape_Zernike_0_0	Male_Aged_3	-0.969914
AreaShape_Zernike_4_4	Male_Aged_3	0.760001
AreaShape_Zernike_6_6	Male_Aged_3	1.29721
AreaShape_Zernike_8_8	Male_Aged_3	1.46699
AreaShape_Eccentricity	Male_Aged_4	0.731583
AreaShape_MaximumRadius	Male_Aged_4	-0.58979
AreaShape_MeanRadius	Male_Aged_4	-0.724799
AreaShape_MedianRadius	Male_Aged_4	-0.788827
AreaShape_MinorAxisLength	Male_Aged_4	-0.390598
AreaShape_Solidity	Male_Aged_4	-2.72052
AreaShape_Zernike_0_0	Male_Aged_4	-0.916763
AreaShape_Zernike_4_4	Male_Aged_4	0.451108
AreaShape_Zernike_6_6	Male_Aged_4	0.578207
AreaShape_Zernike_8_8	Male_Aged_4	0.681555
AreaShape_Eccentricity	Male_Aged_5	0.562006
AreaShape_MaximumRadius	Male_Aged_5	-0.614889
AreaShape_MeanRadius	Male_Aged_5	-0.560645
AreaShape_MedianRadius	Male_Aged_5	-0.571063
AreaShape_MinorAxisLength	Male_Aged_5	-0.660836
AreaShape_Solidity	Male_Aged_5	0.163617
AreaShape_Zernike_0_0	Male_Aged_5	-0.353533
AreaShape_Zernike_4_4	Male_Aged_5	0.593496
AreaShape_Zernike_6_6	Male_Aged_5	0.455013
AreaShape_Zernike_8_8	Male_Aged_5	0.438476
AreaShape_Eccentricity	Male_Middle-aged_1	-0.401505
AreaShape_MaximumRadius	Male_Middle-aged_1	1.15961
AreaShape_MeanRadius	Male_Middle-aged_1	1.2202
AreaShape_MedianRadius	Male_Middle-aged_1	1.26676
AreaShape_MinorAxisLength	Male_Middle-aged_1	1.0824
AreaShape_Solidity	Male_Middle-aged_1	0.797096
AreaShape_Zernike_0_0	Male_Middle-aged_1	0.76305
AreaShape_Zernike_4_4	Male_Middle-aged_1	-1.11457
AreaShape_Zernike_6_6	Male_Middle-aged_1	-0.96328
AreaShape_Zernike_8_8	Male_Middle-aged_1	-1.35345
AreaShape_Eccentricity	Male_Middle-aged_2	0.24512
AreaShape_MaximumRadius	Male_Middle-aged_2	-0.351237
AreaShape_MeanRadius	Male_Middle-aged_2	-0.288039
AreaShape_MedianRadius	Male_Middle-aged_2	-0.266164
AreaShape_MinorAxisLength	Male_Middle-aged_2	-0.328102
AreaShape_Solidity	Male_Middle-aged_2	0.354877
AreaShape_Zernike_0_0	Male_Middle-aged_2	-0.090083
AreaShape_Zernike_4_4	Male_Middle-aged_2	-0.097003
AreaShape_Zernike_6_6	Male_Middle-aged_2	0.246029
AreaShape_Zernike_8_8	Male_Middle-aged_2	0.737252
AreaShape_Eccentricity	Male_Middle-aged_3	0.600162
AreaShape_MaximumRadius	Male_Middle-aged_3	-0.963137
AreaShape_MeanRadius	Male_Middle-aged_3	-1.02857
AreaShape_MedianRadius	Male_Middle-aged_3	-1.07451
AreaShape_MinorAxisLength	Male_Middle-aged_3	-1.03852
AreaShape_Solidity	Male_Middle-aged_3	-0.67598
AreaShape_Zernike_0_0	Male_Middle-aged_3	-0.80879
AreaShape_Zernike_4_4	Male_Middle-aged_3	0.585809
AreaShape_Zernike_6_6	Male_Middle-aged_3	0.450584
AreaShape_Zernike_8_8	Male_Middle-aged_3	0.733395
AreaShape_Eccentricity	Male_Middle-aged_4	-0.00419377
AreaShape_MaximumRadius	Male_Middle-aged_4	-0.602915
AreaShape_MeanRadius	Male_Middle-aged_4	-0.623798
AreaShape_MedianRadius	Male_Middle-aged_4	-0.59977
AreaShape_MinorAxisLength	Male_Middle-aged_4	-0.601522
AreaShape_Solidity	Male_Middle-aged_4	-0.065154
AreaShape_Zernike_0_0	Male_Middle-aged_4	0.0991384
AreaShape_Zernike_4_4	Male_Middle-aged_4	0.452771
AreaShape_Zernike_6_6	Male_Middle-aged_4	0.323364
AreaShape_Zernike_8_8	Male_Middle-aged_4	0.297117
AreaShape_Eccentricity	Male_Middle-aged_5	0.940058
AreaShape_MaximumRadius	Male_Middle-aged_5	0.716666
AreaShape_MeanRadius	Male_Middle-aged_5	0.90703
AreaShape_MedianRadius	Male_Middle-aged_5	0.920318
AreaShape_MinorAxisLength	Male_Middle-aged_5	0.742979
AreaShape_Solidity	Male_Middle-aged_5	0.185138
AreaShape_Zernike_0_0	Male_Middle-aged_5	-0.855505
AreaShape_Zernike_4_4	Male_Middle-aged_5	0.644867
AreaShape_Zernike_6_6	Male_Middle-aged_5	0.844611
AreaShape_Zernike_8_8	Male_Middle-aged_5	0.300198
AreaShape_Eccentricity	Male_Young_1	-1.86349
AreaShape_MaximumRadius	Male_Young_1	1.24003
AreaShape_MeanRadius	Male_Young_1	1.13253
AreaShape_MedianRadius	Male_Young_1	1.08553
AreaShape_MinorAxisLength	Male_Young_1	1.24195
AreaShape_Solidity	Male_Young_1	0.980477
AreaShape_Zernike_0_0	Male_Young_1	1.60687
AreaShape_Zernike_4_4	Male_Young_1	-1.1853
AreaShape_Zernike_6_6	Male_Young_1	-1.63854
AreaShape_Zernike_8_8	Male_Young_1	-1.54415
AreaShape_Eccentricity	Male_Young_2	-1.85001
AreaShape_MaximumRadius	Male_Young_2	1.96385
AreaShape_MeanRadius	Male_Young_2	1.93686
AreaShape_MedianRadius	Male_Young_2	1.94144
AreaShape_MinorAxisLength	Male_Young_2	1.96677
AreaShape_Solidity	Male_Young_2	1.2079
AreaShape_Zernike_0_0	Male_Young_2	1.75357
AreaShape_Zernike_4_4	Male_Young_2	-2.15364
AreaShape_Zernike_6_6	Male_Young_2	-1.61127
AreaShape_Zernike_8_8	Male_Young_2	-1.27144
AreaShape_Eccentricity	Male_Young_3	-0.586084
AreaShape_MaximumRadius	Male_Young_3	0.534459
AreaShape_MeanRadius	Male_Young_3	0.487222
AreaShape_MedianRadius	Male_Young_3	0.450207
AreaShape_MinorAxisLength	Male_Young_3	0.485718
AreaShape_Solidity	Male_Young_3	0.625849
AreaShape_Zernike_0_0	Male_Young_3	0.779314
AreaShape_Zernike_4_4	Male_Young_3	-0.522865
AreaShape_Zernike_6_6	Male_Young_3	-0.813836
AreaShape_Zernike_8_8	Male_Young_3	-0.953017
AreaShape_Eccentricity	Male_Young_4	0.360694
AreaShape_MaximumRadius	Male_Young_4	-0.843173
AreaShape_MeanRadius	Male_Young_4	-0.846614
AreaShape_MedianRadius	Male_Young_4	-0.841232
AreaShape_MinorAxisLength	Male_Young_4	-0.924978
AreaShape_Solidity	Male_Young_4	0.204398
AreaShape_Zernike_0_0	Male_Young_4	-0.27372
AreaShape_Zernike_4_4	Male_Young_4	0.0625993
AreaShape_Zernike_6_6	Male_Young_4	0.133571
AreaShape_Zernike_8_8	Male_Young_4	0.038097
AreaShape_Eccentricity	Male_Young_5	-1.31279
AreaShape_MaximumRadius	Male_Young_5	1.05691
AreaShape_MeanRadius	Male_Young_5	0.990978
AreaShape_MedianRadius	Male_Young_5	0.979435
AreaShape_MinorAxisLength	Male_Young_5	1.05837
AreaShape_Solidity	Male_Young_5	0.81645
AreaShape_Zernike_0_0	Male_Young_5	1.21495
AreaShape_Zernike_4_4	Male_Young_5	-1.01852
AreaShape_Zernike_6_6	Male_Young_5	-1.29068
AreaShape_Zernike_8_8	Male_Young_5	-1.28346

## Sheet: Figure3G_Murine
Group	Nuclear eccentricity
Murine_Male_Young	0.584792
Murine_Male_Young	0.58576
Murine_Male_Young	0.676553
Murine_Male_Young	0.744564
Murine_Male_Young	0.624351
Murine_Male_Middle-aged	0.689812
Murine_Male_Middle-aged	0.736262
Murine_Male_Middle-aged	0.761766
Murine_Male_Middle-aged	0.718352
Murine_Male_Middle-aged	0.786182
Murine_Male_Aged	0.749831
Murine_Male_Aged	0.812049
Murine_Male_Aged	0.7793
Murine_Male_Aged	0.771206
Murine_Male_Aged	0.759025

## Sheet: Figure3G_Human
Group	Age, years	Nuclear eccentricity
Human_Aged	70	0.703712
Human_Aged	74	0.647029
Human_Aged	77	0.720483
Human_Aged	69	0.612436
Human_Aged	69	0.666507
Human_Aged	72	0.690736
Human_Aged	72	0.707082
Human_Young	36	0.634189
Human_Young	15	0.380948
Human_Young	24	0.602662
Human_Young	26	0.48783
Human_Young	30	0.615341
Human_Young	29	0.559175
Human_Young	33	0.585792

## Sheet: Figure3H_Murine
Group	Nuclear eccentricity	α-Klotho fluorescence intensity (AU)
Murine_Male_Young	0.584792	27292.1
Murine_Male_Young	0.58576	23569.5
Murine_Male_Young	0.676553	26855.6
Murine_Male_Young	0.744564	17945.4
Murine_Male_Young	0.624351	17778.1
Murine_Male_Middle-aged	0.689812	22571.8
Murine_Male_Middle-aged	0.736262	16433.9
Murine_Male_Middle-aged	0.761766	14808.4
Murine_Male_Middle-aged	0.718352	7449.93
Murine_Male_Middle-aged	0.786182	18347.3
Murine_Male_Aged	0.749831	12800.2
Murine_Male_Aged	0.812049	1471.45
Murine_Male_Aged	0.7793	15136.6
Murine_Male_Aged	0.771206	14491.9
Murine_Male_Aged	0.759025	10246.8

[truncated: 54 more sheets: Figure3H_Human, Figure4B, Figure4C, Figure4D, Figure4E, Figure4F, Figure5A, Figure5B, Figure5C, Figure5D, Figure5E, Figure5F, Figure5G, Figure5H, Figure6A, Figure6B, Figure6C, Figure6D, Figure7A-B, Figure7C_Heatmap …]
